# Supplementary material for: The Target Therapy Hyperbole: “KRAS (p.G12C)”—The Simplification of a Complex Biological Problem
Source: Cancers (Basel). 2024 Jun 28;16(13):2389. doi: 10.3390/cancers16132389 (PMC11240669; doi:10.3390/cancers16132389)
Supplement: Supplementary file 1 [file cancers-16-02389-s001.zip]

Archive with 1 entries (1 files):
- cancers-3052139-supplementary.pdf
